# Supplementary material for: Unveiling the Role of the Lewis Acids in the Acceleration of Alder-Ene Reactions: A Molecular Electron Density Theory Study
Source: Molecules. 2025 Nov 4;30(21):4289. doi: 10.3390/molecules30214289 (PMC12609831; doi:10.3390/molecules30214289)
Supplement: Supplementary file 1 [file molecules-30-04289-s001.zip]

Archive with 1 entries (1 files):
- molecules-3906913-supplementary.pdf
